# Supplementary material for: Association of the standardized phase angle with the incidence and severity of acute kidney injury after cardiac surgery
Source: Medicine (Baltimore). 2025 Aug 29;104(35):e44239. doi: 10.1097/MD.0000000000044239 (PMC12401251; doi:10.1097/MD.0000000000044239)
Supplement: Supplementary file 1 [file medi-104-e44239-s001.xlsx]

## Sheet: Data
Number	Age (years)	Gender	Date	congestive heart failure	LVEF <35%	COPDS	Diabetes	Insuline	Previous cardiac surgery	Type of surgery	Serum albumin g/dl	Serum creatinine mg/dl	GFR ml/min/1.73 m2	Cleveland score	Cleveland score ≥3	Weight kg	Height(m)	BMI ml/min/1.73 m2	SAP (mmHg)	DAP (mmHg)	MAP (mmHg)	Grip strength in kg	Intra-aortic balloon pump	Phase angle ≤ 4.5º	Phase angle°	PA of the reference population (º)	SD of PA	SPA	Max creatine 48 hr	Max creatine 7 days	AKI	AKI 1	AKI 2	AKI 3	Mortality 7 days	KRT	Cardiopulmonary bypass	Time on cardiopulmonary bypass, minutes	Aortic compression, minutes
1	53	1	05.08.2022	2	2	2	1	2	2	1	5.1	0.92	94.6	0	2	74.6	1.71	25.5121	115	69	84.3333	27.2	2	2	7.99	7.1	0.6	1.48333	1.11	1.11	2	2	2		2	2	1	150	91
2	72	1	08.08.2022	2	2	2	2	2	2	1		0.68	95.5	0	2	67.3	1.67	24.1314	98	58	71.3333	30.1	2	2	6.82	6.7	0.9	0.133333	1.5	1.5	1	2	1	2	2	2	1	?	?
3	63	1	09.08.2022	1	2	2	1	1	2	3	3.7	1.28	59.2	6	1	85	1.72	28.7317	110	76	87.3333	22.4	2	2	6.21	7.2	0.6	-1.65	2.12	2.12	1	1	2		1	2	1	216	183
4	67	1	10.08.2022	1	2	2	1	2	2	2	3.9	0.71	97.1	2	2	72.25	1.5	32.1111	130	76	94	20.9	2	2	6.9	7.2	0.6	-0.5	3.5	3.5	1	2	1	1	1	2	1	93	75
5	65	1	11.08.2022	2	2	2	1	1	2	1	4.9	0.67	100.8	1	2	92.5	1.68	32.7735	121	53	75.6667	27.1	2	2	5.92	7.2	0.6	-2.13333	0.89	0.89	2	2	2		2	2	1	143	83
6	64	1	14.08.2022	2	2	2	1	2	2	1	4.7	0.87	91.2	0	2	71	1.58	28.441	115	68	83.6667	23.3	2	2	5.7	7.2	0.6	-2.5	1	1	2	2	2		2	2	1	140	93
7	51	2	15.08.2022	2	2	2	2	2	1	2		0.58	106.7	3	1	52	1.64	19.3337	93	59	70.3333	26	2	2	5.45	6.5	1	-1.05	0.99	0.99	1	1	2		2	2	1	92	74
8	66	2	16.08.2022	2	2	2	2	2	1	2		0.89	67.5	3	1	72.3	1.53	30.8856	112	71	84.6667	20.3	2	2	6.15	5.9	0.7	0.357143	0.98	0.98	2	2	2		2	2	1	127	117
9	63	2	17.08.2022	2	2	2	1	1	2	1	4	0.65	94.5	2	2	56.9	1.59	22.507	170	77	108	13	2	1	3.92	5.5	0.7	-2.25714	0.85	0.85	2	2	2		2	2	1	133	74
10	69	1	17.08.2022	2	2	2	2	2	2	1	3.7	1.41	50.5	2	2	65	1.63	24.4646	87	51	63	12.1	2	2	5.31	6.7	0.9	-1.54444	2.74	2.74	1	1	2		2	2	1	123	85
11	73	2	21.08.2022	1	2	2	2	2	2	2	3.8	0.6	90.4	3	1	68.8	1.5	30.5778	112	69	83.3333	15.6	2	2	4.7	5.9	0.7	-1.71429	0.83	0.83	2	2	2		2	2	1	120	112
12	67	2	21.08.2022	2	2	2	2	2	2	2	4	0.57	95.9	2	2	65.5	1.5	29.1111	95	55	68.3333	14.6	2	2	5.23	5.9	0.7	-0.957143	0.87	0.87	1	1	2		2	2	1	170	146
13	57	2	23.08.2022	2	2	2	1	2	2	2		0.62	100.1	2	2	75.8	1.6	29.6094	121	78	92.3333	22.1	2	2	5.66	6.3	0.7	-0.914286	0.76	0.77	2	2	2		2	2	1	105	93
14	24	2	24.08.2022	1	2	2	2	2	2	2		0.52	133.7	3	1	53.4	1.6	20.8594	99	63	75	19.1	2	2	6.12	6.8	1	-0.68	0.72	0.72	2	2	2		2	2	1	72	57
15	66	1	25.08.2022	1	2	1	2	2	2	2	3.6	1.2	62.6	5	1	132.15	1.72	44.6694	111	64	79.6667	23.1	2	2	5.41	7.2	0.6	-2.98333	4.3	4.4	1	2	1	1	1	1	1	104	81
16	54	1	25.08.2022	2	2	2	2	2	2	2		0.78	102.3	1	2	75.7	1.71	25.8883	104	65	78	31.4	2	2	6.3	7.1	0.6	-1.33333	0.87	0.87	2	2	2		2	2	1	104	87
17	68	1	25.08.2022	2	2	2	1	1	2	1	4.4	0.915	85.7	1	2	72.8	1.64	27.0672	105	76.3	85.8667	31.3	2	2	6.45	7.2	0.6	-1.25	1.05	1.05	2	2	2		2	2	1	137	97
18	62	1	28.08.2022	2	2	2	1	2	2	1	3.9	0.71	100.6	0	2	59.2	1.61	22.8386	97.6	58.6	71.6	29.9	2	2	5.85	6.7	0.9	-0.944444	0.67	0.67	2	2	2		2	2	1	111	92
19	47	1	29.08.2022	1	2	2	2	2	2	2	3.7	1	89.2	2	2	80.2	1.72	27.1092	110	75	86.6667	22.1	2	2	6.11	7.5	1	-1.39	0.92	0.92	2	2	2		2	2	1	84	73
20	50	1	29.08.2022	2	2	2	1	1	2	1	3.8	0.61	116	1	2	87.6	1.62	33.3791	106	64	78	32.2	2	2	5.12	7.1	0.6	-3.3	0.79	0.79	2	2	2		2	2	2
21	75	2	30.08.2022	2	2	2	1	1	2	1	3	1.27	41.2	4	1	61	1.53	26.0584	108	57	74	21.1	2	2	5.55	5.9	0.7	-0.5	1.46	1.46	2	2	2		1	2	1	99	61
22	70	2	31.08.2022	2	2	2	2	2	2	2	4.15	1.04	54	2	2	71.8	1.49	32.3409	90	56	67.3333	16.2	2	2	5.53	5.9	0.7	-0.528571	3.1	3.1	1	2	1	1	1	2	1	161	136
23	59	1	05.09.2022	2	2	2	2	2	2	2		1.2	65.8	3	1	91	1.69	31.8616	109	74.3	85.8667	15.1	2	2	6.86	7.1	0.6	-0.4	1.12	1.24	2	2	2		2	2	1	105	93
24	78	1	12.09.2022	2	2	2	1	1	2	1	3.4	1	71.8	1	2	75	1.63	28.2284	124	71	88.6667	26	2	2	5.25	7.2	0.6	-3.25	1.54	1.54	1	1	2		2	2	1	88	62
25	65	1	12.09.2022	2	1	2	1	2	2	1	4.3	1.25	47.8	3	1	108	1.87	30.8845	101	65	77	39.2	2	2	5.13	7.2	0.6	-3.45	1.57	1.57	1	1	2		2	2	1	166	98
26	56	1	13.09.2022	2	2	2	2	2	2	2	4.5	0.94	90.3	1	2	71.9	1.56	29.5447	112	64	80	35.1	2	2	7.12	7.1	0.6	0.0333333	1.03	1.03	2	2	2		2	2	1	103	87
27	57	1	28.09.2022	1	2	2	1	2	2	2		0.98	89.9	2	2	86.9	1.69	30.4261	103	68.3	79.8667	36.5	2	2	7.68	7.1	0.6	0.966667	1.12	1.12	2	2	2		2	2	1	146	128
28	70	1	02.10.2022	2	2	2	2	2	2	2		1.17	67.5	1	2	87.4	1.67	31.3385	116.6	72	86.8667	33.1	2	2	6.69	7.2	0.6	-0.85	1.54	1.54	1	1	2		1	2	1	84	67
29	60	1	02.10.2022	1	2	2	1	1	2	2	3.9	0.99	87.2	3	1	92.9	1.59	36.747	115	70.6	85.4	36	2	2	6.02	7.2	0.6	-1.96667	2.74	2.74	1	2	1	2	2	2	1	70	63
30	66	2	03.10.2022	2	2	2	1	1	2	1	3.8	0.44	116.9	2	2	68.45	1.52	29.6269	112	64	80	10.9	2	2	5.82	5.9	0.7	-0.114286	0.6	0.6	2	2	2		2	2	1	93	62
31	77	1	05.10.2022	2	2	2	2	2	2	2		1.01	76.6	1	2	81.9	1.74	27.0511	100	62	74.6667	29.3	2	2	5.6	7.2	0.6	-2.66667	1.39	1.39	1	1	2		2	2	1	105	86
32	75	1	06.10.2022	2	2	2	2	2	2	1	4.4	1.13	67.8	0	2	75.7	1.75	24.7184	142	65	90.6667	27	2	1	3.55	6.7	0.9	-3.5	1.46	1.46	1	1	2		2	2	1	91	73
33	46	1	10.10.2022	1	1	2	2	2	2	3	3.9	0.87	107.8	4	1	62.1	1.62	23.6626	101	66	77.6667	26.4	2	2	6.45	6.9	0.8	-0.5625	1.08	1.08	2	2	2		2	2	1	207	160
34	85	1	10.10.2022	1	2	2	2	2	2	2	3.3	0.77	87.7	2	2	60.1	1.6	23.4766	97	59	71.6667	19.4	2	1	3.95	6.7	0.9	-3.05556	0.86	0.86	2	2	2		2	2	1	104	93
35	63	2	11.10.2022	2	2	2	2	2	2	2	4.2	0.57	102	2	2	56.4	1.48	25.7487	128	75	92.6667	20	2	2	5.97	5.9	0.7	0.1	0.64	0.64	2	2	2		2	2	1	68	56
36	40	2	12.10.2022	2	2	2	2	2	2	2	4.1	0.65	114.1	2	2	73.8	1.6	28.8281	84	43	56.6667	24.1	2	2	7.12	6.8	0.8	0.4	0.72	0.72	2	2	2		2	2	1	96	79
37	59	2	18.10.2022	2	2	2	2	2	2	2		0.77	88.8	2	2	66.7	1.6	26.0547	120	70	86.6667	17.3	2	2	5.26	6.3	0.7	-1.48571	0.75	0.75	2	2	2		2	2	1	78	68
38	67	2	18.10.2022	2	2	2	2	2	2	3	3.6	0.69	95.1	3	1	57	1.58	22.8329	94	54	67.3333	20.7	2	1	3.96	5.5	0.7	-2.2	0.65	0.65	2	2	2		2	2	1	170	151
39	71	2	19.10.2022	1	2	2	1	1	2	2	4	1.05	56.8	4	1	70.9	1.5	31.5111	121	79	93	18.7	2	2	5.45	5.9	0.7	-0.642857	1.12	1.12	2	2	2		2	2	1	108	94
40	66	1	20.10.2022	2	2	2	2	2	2	1	4	1.13	71.7	0	2	68.2	1.64	25.3569	112	68	82.6667	25.8	2	2	6.01	7.2	0.6	-1.98333	1.02	1.02	2	2	2		2	2	1	180	130
41	63	1	20.10.2022	2	2	2	2	2	2	1	3.3	0.92	93.5	0	2	78.2	1.77	24.9609	122	77	92	27.6	2	2	5.85	6.9	0.9	-1.16667	0.93	0.93	2	2	2		2	2	1	103	79
42	63	1	24.10.2022	2	2	2	2	2	2	2	3.8	0.73	102.2	1	2	70.2	1.78	22.1563	144	44	77.3333	30	2	2	5.29	6.9	0.9	-1.78889	0.82	0.88	2	2	2		2	2	1	87	65
43	67	1	25.10.2022	2	2	2	2	2	2	1		0.87	94.6	0	2	122.45	1.75	39.9837	120	77	91.3333	24.8	2	2	5.8	7.2	0.6	-2.33333	1.29	1.37	1	1	2		2	2	1	91	60
44	74	1	26.10.2022	2	2	2	1	1	2	1		0.8	92.9	1	2	62.5	1.6	24.4141	152	72	98.6667	27.4	2	2	5.72	6.7	0.9	-1.08889	1.33	1.33	1	1	2		2	2	1	144	109
45	66	2	26.10.2022	1	2	2	2	2	2	2		0.79	82.4	2	2	46	1.65	16.8962	101	63	75.6667	15.1	2	1	4.34	5.5	0.7	-1.65714	0.75	0.75	2	2	2		2	2	1	86	71
46	46	2	31.10.2022	1	2	2	2	2	2	2	3	1.02	68.3	3	1	55.15	1.5	24.5111	106	63	77.3333	11.5	2	1	3.27	6.3	1.1	-2.75455	0.86	0.86	2	2	2		2	2	1	188	166
47	57	1	01.11.2022	2	2	2	1	2	2	3	3.8	0.97	91.1	2	2	78	1.6	30.4687	137	81	99.6667	33.4	2	2	6.25	7.1	0.6	-1.41667	1	1	2	2	2		2	2	1	149	135
48	79	2	01.11.2022	2	2	2	1	2	2	2	3.6	0.97	59.4	4	1	54	1.54	22.7694	110	70	83.3333	9.1	2	1	3.2	5.5	0.7	-3.28571	1.93	1.93	1	1	2		2	2	1	185	158
49	65	2	08.11.2022	2	2	2	1	1	2	1	3.6	0.44	107	2	2	52.4	1.42	25.9869	102	68	79.3333	11.7	2	2	4.84	5.9	0.7	-1.51429	0.36	0.36	2	2	2		1	2	1	106	86
50	52	1	08.11.2022	2	1	2	2	2	2	1		0.8	106.5	1	2	85.7	1.72	28.9684	114	71	85.3333	39.3	2	2	6.78	7.1	0.6	-0.533333	1	1.17	2	2	2		2	2	1	56	42
51	59	1	10.11.2022	2	2	2	1	1	2	1	3.7	0.83	100.8	1	2	80.35	1.75	26.2367	89	54	65.6667	40.2	2	2	6.42	7.1	0.6	-1.13333	0.76	0.76	2	2	2		2	2	1	215	143
52	62	1	01.12.2022	2	2	2	2	2	2	1		0.75	102	0	2	83.4	1.75	27.2327	117.5	68	84.5	37.9	2	2	5.36	7.2	0.6	-3.06667	0.7	0.7	2	2	2		2	2	1	74	48
53	63	2	01.12.2022	2	2	2	2	2	2	2	4	0.81	82	2	2	56	1.55	23.3091	120	66	84	20.2	2	2	5.16	5.5	0.7	-0.485714	0.77	0.77	2	2	2		2	2	1	100	90
54	68	1	13.12.2022	1	2	2	2	2	2	2	4.1	0.75	98	2	2	76.8	1.75	25.0776	103	58	73	29.8	2	2	5.56	7.2	0.6	-2.73333	0.67	0.67	2	2	2		2	2	1	89	78
55	38	2	13.12.2022	2	2	2	2	2	2	2		0.66	115	2	2	74	1.61	28.5483	102	50	67.3333	19.3	2	2	7.23	6.9	1	0.33	0.68	0.84	2	2	2		2	2	1	92	84
56	58	1	18.12.2022	2	2	2	2	1	2	1	4.1	0.86	100.4	1	2	74.65	1.74	24.6565	109	71	83.6667	30.4	2	2	6.73	7	0.6	-0.45	0.96	0.96	2	2	2		2	2	1	178	139
57	59	1	18.12.2022	2	2	2	2	2	2	1	3.5	1.05	81.9	0	2	79.75	1.69	27.9227	137	79	98.3333	34	2	2	6.26	7.1	0.6	-1.4	1.64	1.64	1	1	2		2	2	1	148	130
58	69	1	21.12.2022	2	2	2	2	2	2	2		0.88	93.1	1	2	69.9	1.69	24.4739	109	63.6	78.7333	21.4	2	2	5.39	6.7	0.9	-1.45556	0.84	0.84	2	2	2		2	2	1	106	95
59	51	1	24.12.2022	2	2	2	2	2	2	1	4.8	0.84	106	0	2	66	1.7	22.8374	106	59.6	75.0667	26.7	2	2	5.77	7	0.6	-2.05	1.03	1.03	2	2	2		2	2	1	154	112
60	71	1	24.12.2022	2	2	2	1	2	2	3	3.3	1.37	55.1	4	1	80	1.84	23.6	109	65	79.6667	32.3	2	1	4.42	6.7	0.9	-2.53333	2.69	2.69	1	1	2		1	2	1	168	142
61	67	2	07.02.2023	1	2	2	2	2	2	2		0.96	86.6	3	1	49.55	1.4	25.2806	80	49	59.3333	12.2	2	2	4.86	5.9	0.7	-1.48571	7.98	7.98	1	2	1	1	1	2	1	277	190
62	68	1	09.02.2023	2	2	2	2	2	2	1		1.09	73.9	0	2	78.95	1.68	27.9726	132	74	93.3333	32	2	2	5.11	7.2	0.6	-3.48333	1.21	1.21	2	2	2		2	2	1	106	90
63	60	2	11.02.2023	2	2	2	1	1	2	1	4.2	1.27	48.4	4	1	64.55	1.55	26.8678	125	72	89.6667	18.1	2	2	5.49	5.9	0.7	-0.585714	1.28	1.28	2	2	2		2	2	1	126	91
64	74	2	11.02.2023	2	2	2	1	2	2	1		0.7	90.7	1	2	56.6	1.59	22.3884	127	67	87	13.7	2	2	5.18	5.5	0.7	-0.457143	0.76	0.76	2	2	2		2	2	1	105	89
65	56	2	15.02.2023	2	2	2	2	2	2	2		0.74	94.9	2	2	54	1.45	25.6837	95	63	73.6667	17.2	2	2	5.65	6.3	0.7	-0.928571	0.85	0.87	2	2	2		2	2	1	90	74
66	29	2	25.02.2023	1	2	2	2	2	1	2		0.57	126	3	1	86.23	1.64	32.0605	96	58	70.6667	36.2	2	2	6.68	6.7	0.8	-0.025	0.7	0.7	2	2	2		2	2	1	155	136
67	66	1	25.02.2023	2	2	2	1	2	2	3	3.83	0.84	77	2	2	88.35	1.73	29.5199	138	95	109.333	31	2	2	4.82	7.2	0.6	-3.96667	1.1	1.1	2	2	2		2	2	1	161	142
68	61	2	01.03.2023	2	2	2	2	2	2	2	4.5	0.73	94	2	2	74.35	1.63	27.9837	113	73	86.3333	24	2	2	5.19	5.9	0.7	-1.01429	1.4	1.4	1	1	2		1	2	1	152	137
69	44	1	06.03.2023	2	2	2	1	1	2	1		0.8	112	1	2	86.5	1.81	26.4033	103	61.3	75.2	40.4	2	2	6.13	7.5	1	-1.37	0.9	0.9	2	2	2		2	2	1	137	79
70	62	2	06.03.2023	2	2	2	1	2	2	1	3.6	0.7	98	2	2	73.45	1.7	25.4152	122	61	81.3333	22.8	2	2	4.73	5.9	0.7	-1.67143	0.8	0.8	2	2	2		2	2	1	148	118
71	58	1	08.03.2023	2	2	2	2	2	2	1	5	1.2	70	2	2	80.8	1.73	26.9972	104	69	80.6667	26.5	2	2	7.44	7.1	0.6	0.566667	1.3	1.3	2	2	2		2	2	1	91	60
72	55	2	08.03.2023	2	2	2	1	1	2	1		0.47	112	2	2	57.5	1.51	25.2182	130	82	98	17.2	2	2	4.93	6.3	0.7	-1.95714	0.6	0.6	2	2	2		2	2	1	183	115
73	41	1	08.03.2023	1	1	2	1	2	2	1		0.9	110	2	2	82	1.7	28.3737	103	72	82.3333	34.8	2	2	6.17	7.5	1	-1.33	1	1	2	2	2		2	2	1	132	112
74	65	1	15.03.2023	2	2	2	2	2	2	1	3.4	0.7	102	0	2	62.3	1.7	21.5571	104	60.6	75.0667	21.7	2	2	6.09	6.7	0.9	-0.677778	0.9	0.9	2	2	2		2	2	1	148	88
75	59	1	15.03.2023	2	2	2	2	2	2	1		1.1	77	0	2	62.05	1.66	22.5178	102	67	78.6667	35	2	2	7.2	7	0.6	0.333333	2	2	1	1	2		1	2	1	146	100
76	71	1	16.03.2023	2	2	2	2	2	2	1	4.1	1.15	68	0	2	60.5	1.6	23.6328	104	65	78	19.9	2	1	3.74	6.7	0.9	-3.28889	1.3	1.3	2	2	2		1	2	1	186	146
77	65	1	16.03.2023	2	2	2	2	2	2	2	4.1	1.2	67	3	1	77.8	1.66	28.2334	101	61	74.3333	37.6	2	2	6.87	7.2	0.6	-0.55	1.8	1.8	1	1	2		2	2	1	143	119
78	59	2	21.03.2023	1	2	2	1	1	2	2	3.9	0.7	100	4	1	64	1.6	25	102	63.6	76.4	10.4	2	1	4.52	6.3	0.7	-2.54286	0.9	0.9	2	2	2		2	2	1	97	75
79	64	1	22.03.2023	2	2	2	1	2	2	1	4.4	1.1	75	0	2	73	1.72	24.6755	122.6	74.3	90.4	25.4	2	2	6.64	6.7	0.9	-0.0666667	1	1	2	2	2		2	2	1	95	73
80	72	1	10.04.2023	2	2	2	1	1	2	1	4.3	1	80	1	2	68.5	1.65	25.1607	113	51	71.6667	29.4	2	2	4.78	7.2	0.6	-4.03333	1	1	2	2	2		2	2	1	95	71
81	63	1	11.04.2023	2	2	2	2	2	2	1	4.1	0.7	104	0	2	60.5	1.58	24.2349	112	71	84.6667	28.1	2	2	4.63	6.7	0.9	-2.3	0.7	0.7	2	2	2		2	2	1	160	116
82	74	1	12.04.2023	2	2	2	1	1	2	1	4.1	1	79	1	2	61.9	1.63	23.2978	118	63	81.3333	22.6	2	1	3.66	6.7	0.9	-3.37778	3.1	3.1	1	2	1	1	1	2	1	81	69
83	54	2	13.04.2023	2	2	2	2	2	2	2		0.48	112	2	2	41.1	1.5	18.2667	89.3	61.1	70.5	13.8	2	1	4.24	6.5	1	-2.26	0.6	0.6	2	2	2		2	2	1	105	89
84	74	1	02.05.2023	2	2	2	1	1	2	1	4	1.7	42	3	1	78	1.76	25.1808	101	66.3	77.8667	5.8	2	2	5.28	7.2	0.6	-3.2	3.3	3.3	1	2	1	2	2	2	1	182	134
85	33	1	02.05.2023	2	2	2	2	2	2	2	4.9	1	102	1	2	94	1.85	27.4653	150	50.4	83.6	51.4	2	2	7.05	7.8	0.9	-0.833333	1.3	1.3	1	1	2		2	2	1	110	93
86	74	2	03.05.2023	2	1	2	2	2	2	1		1	59	2	2	57	1.54	24.0344	111	70	83.6667	15.4	2	2	4.65	5.5	0.7	-1.21429	1.3	1.3	1	1	2		2	2	1	130	115
87	56	1	09.05.2023	2	2	2	1	2	2	1	3.2	1.46	56	2	2	67.6	1.68	23.9512	133	77.6	96.0667	34.2	2	2	5.49	7	0.6	-2.51667	3.2	3.2	1	2	1	2	2	2	1	153	103
88	68	2	11.05.2023	2	2	2	2	2	2	1	4.1	0.7	94	1	2	65.2	1.55	27.1384	110	64	79.3333	24.9	2	2	5.39	5.9	0.7	-0.728571	0.6	0.6	2	2	2		2	2	1	158	108
89	70	2	15.05.2023	2	2	2	2	2	2	2	4.4	1	61	2	2	57.4	1.6	22.4219	118	60	79.3333	20.4	2	1	4.5	5.5	0.7	-1.42857	1.6	2.79	1	2	1	2	1	2	1	290	271
90	65	2	16.05.2023	2	2	2	1	2	2	1	4.1	1.3	46	3	1	77	1.62	29.34	124	70	88	21.8	2	2	5.34	5.9	0.7	-0.8	1.5	1.5	2	2	2		1	2	1	192	143
91	63	1	19.09.2023	2	2	2	1	1	2	1	4.1	0.6	108	1	2	56.2	1.52	24.3248	131	76	94.3333	21.9	2	2	5.33	6.7	0.9	-1.52222	0.8	0.8	2	2	2		2	2	1	80	57
92	67	1	18.05.2023	1	2	2	2	2	2	3	4.2	1.1	74	3	1	66.5	1.64	24.7249	110	64	79.3333	38.4	2	2	6	6.7	0.9	-0.777778	1.6	1.6	1	1	2		2	2	1	135	92
93	51	2	23.05.2023	1	2	2	1	1	2	2	2.4	0.5	113	4	1	56	1.56	23.0112	95.6	50	65.2	7.1	2	1	2.32	6.5	1	-4.18	0.8	0.8	1	1	2		2	2	1	189	163
94	45	1	24.05.2023	2	1	2	1	2	2	3	4.3	0.78	112	3	1	91.9	1.55	38.2518	120	73	88.6667	26.6	2	2	6.37	7.5	1	-1.13	1.2	1.2	1	1	2		2	2	1	112	77
95	74	1	31.05.2023	2	2	2	2	2	2	1	3.7	0.9	90	0	2	87.1	1.78	27.4902	125	81	95.6667	31.5	2	2	6.29	7.2	0.6	-1.51667	1.1	1.1	2	2	2		2	2	1	127	100
96	53	2	01.06.2023	2	2	2	2	2	2	2	4.4	0.8	88	2	2	64.33	1.54	27.1251	115	77	89.6667	21.4	2	2	5.65	6.3	0.7	-0.928571	0.9	0.9	2	2	2		2	2	1	97	82
97	59	1	12.06.2023	2	2	2	2	2	2	1	4.6	1.1	77	0	2	69.7	1.6	27.2266	110	70	83.3333	18.8	2	2	6.64	7.1	0.6	-0.766667	1.7	1.7	1	1	2		2	2	1	99	84
98	68	1	26.06.2023	1	2	2	2	2	2	2	3.7	0.8	96	2	2	74.2	1.75	24.2286	130	60	83.3333	30	2	2	4.63	6.7	0.9	-2.3	1	1	2	2	2		2	2	1	61	49
99	66	1	02.08.2023	2	2	2	1	2	2	3	3.9	0.8	98	2	2	63.3	1.58	25.3565	102	66	78	30.4	2	2	5.7	7.2	0.6	-2.5	0.9	0.9	2	2	2		2	2	1	131	114
100	67	1	02.08.2023	1	1	2	1	1	2	3	3.5	0.8	97	5	1	56	1.56	23.0112	84	57	66	23.2	2	1	3.24	6.7	0.9	-3.84444	1.9	1.9	1	2	1	2	2	2	1	105	91
101	57	1	13.08.2023	2	2	2	2	2	2	2		0.9	100	1	2	83.6	1.75	27.298	96	49	64.6667	35	2	2	6.73	7.1	0.6	-0.616667	1	1.2	1	1	2		2	2	1	95	80
102	65	2	13.08.2023	2	2	2	2	2	2	2	4.55	0.7	96	2	2	75	1.64	27.8852	120	42	68	17.9	2	2	4.97	5.9	0.7	-1.32857	1	1	1	1	2		2	2	1	197	167
103	77	2	13.08.2023	2	2	2	1	2	2	1		0.7	89	1	2	63.6	1.56	26.1341	128	65	86	18	2	1	4.31	5.9	0.7	-2.27143	0.7	0.7	2	2	2		2	2	1	71	55
104	75	1	18.08.2023	2	2	2	1	2	2	1		0.8	92	0	2	65.4	1.68	23.1718	107	66	79.6667	36	2	2	5.57	6.7	0.9	-1.25556	0.8	0.9	2	2	2		2	2	1	170	153
105	65	2	19.09.2023	2	2	2	1	2	2	2	4.7	1	63	2	2	66.6	1.65	24.4628	111	66	81	25.3	2	2	6.56	5.5	0.7	1.51429	1.5	1.5	1	1	2		2	2	1	117	98
106	61	2	20.09.2023	2	2	2	1	1	2	1	3.7	0.6	110	2	2	81	1.47	37.4844	132	83	99.3333	16.4	2	2	4.61	5.9	0.7	-1.84286	1.1	1.1	1	1	2		2	2	1	45	33
107	69	1	22.09.2023	2	2	2	1	1	2	1	4.3	0.7	100	1	2	75.6	1.68	26.7857	121	73	89	14.5	2	2	7.78	7.2	0.6	0.966667	0.9	0.9	2	2	2		2	2	1	115	78
108	75	1	26.09.2023	2	2	2	1	2	2	1	4.6	0.7	96	0	2	75.8	1.76	24.4706	115	50	71.6667	24.9	2	1	4.49	6.7	0.9	-2.45556	1	1.1	1	1	2		2	2	1	58	45
109	76	1	02.10.2023	2	2	2	1	1	2	2	3.7	1.3	57	4	1	77.9	1.6	30.4297	108	67	80.6667	20.5	2	2	4.69	7.2	0.6	-4.18333	1.1	1.1	2	2	2		2	2	1	108	90
110	74	2	28.09.2023	2	2	2	1	1	2	1		0.6	94	2	2	59.8	1.44	28.8387	104	68	80	12	2	2	5.39	5.9	0.7	-0.728571	0.7	0.7	2	2	2		2	2	1	127	79
111	49	1	28.09.2023	2	2	2	2	2	2	2		1.2	74	3	1	87.7	1.78	27.6796	105	69	81	45.9	2	2	6.02	7.5	1	-1.48	1.6	1.6	1	1	2		2	2	1	155	127
112	67	1	03.10.2023	2	2	2	1	2	2	1	4.1	1	82	0	2	76.9	1.72	25.9938	139	78	98.3333	36.3	2	2	6.41	7.2	0.6	-1.31667	1.4	1.4	1	1	2		2	2	1	102	89
113	31	1	03.10.2023	2	2	2	2	2	2	2	4.7	0.9	117	1	2	44.9	1.57	18.2157	104	64.3	77.5333	23.2	2	2	5.2	7.4	0.7	-3.14286	0.7	0.7	2	2	2		1	2	1	260	198
114	68	1	04.10.2023	2	1	2	2	2	2	3	3.7	1.4	55	5	1	65.8	1.68	23.3135	102	66	78	20.3	2	2	5.61	6.7	0.9	-1.21111	2.1	2.9	1	2	1	2	2	2	1	162	130
115	66	1	04.10.2023	2	2	2	2	2	2	1	4.1	1	83	0	2	74.7	1.75	24.3918	123	76	91.6667	35.2	2	2	5.27	6.7	0.9	-1.58889	1	1	2	2	2		2	2	1	53	47
116	59	2	06.10.2023	2	2	2	2	2	2	2	4.1	0.8	85	2	2	69.8	1.58	27.9603	121	81	94.3333	17.4	2	2	5.56	6.3	0.7	-1.05714	0.8	0.8	2	2	2		2	2	1	73	61
117	49	1	09.10.2023	2	2	2	2	2	2	2	4.1	1.2	74	3	1	79.4	1.85	23.1994	120	66	84	53.6	2	2	6.57	6.9	0.8	-0.4125	1.1	1.1	2	2	2		2	2	1	116	105
118	58	2	09.10.2023	2	2	2	1	2	2	1	4.8	0.8	85	1	2	72	1.5	32	125	77	93	12.8	2	2	5.77	6.3	0.7	-0.757143	0.7	0.7	2	2	2		2	2	1	67	40
119	67	1	09.10.2023	2	2	2	2	2	2	1	3.9	0.8	97	0	2	67.3	1.7	23.2872	118	73	88	27.1	2	2	5.25	6.7	0.9	-1.61111	1.1	1.1	1	1	2		2	2	1	119	98
120	70	1	10.10.2023	2	2	2	2	2	2	1		1.2	65	2	2	82.7	1.7	28.6159	103	65	77.6667	40.2	2	2	5.91	6.7	0.9	-0.877778	2.6	2.7	1	2	1	2	2	2	1	86	72

## Sheet: Code
	Code
	Male	1
	Female	2
	YES	1
	NO	2
